# Supplementary material for: Evaluation of CNTs and SiC Whiskers Effect on the Rheology and Mechanical Performance of Metakaolin-Based Geopolymers
Source: Materials (Basel). 2022 Sep 2;15(17):6099. doi: 10.3390/ma15176099 (PMC9457769; doi:10.3390/ma15176099)
Supplement: Supplementary file 1 [file materials-15-06099-s001.zip]

Archive with 1 entries (1 files):
- materials-1885273-supplementary.xlsx
