# Supplementary material for: Evaluation of CNTs and SiC Whiskers Effect on the Rheology and Mechanical Performance of Metakaolin-Based Geopolymers
Source: Materials (Basel). 2022 Sep 2;15(17):6099. doi: 10.3390/ma15176099 (PMC9457769; doi:10.3390/ma15176099)
Supplement: Supplementary file 1 [file materials-15-06099-s001.zip › materials-1885273-supplementary.xlsx]

## Sheet: Supplementary material
Sample	Time (min)	Model Parameters
		Bingham			Modified Bingham			Herschel-Bulkley				Casson
		τ0	η	R²	τ0	η	R²	τ0	K	n	R²	τ0	η∞	R²
R1	10	-43.06	17.48	0.9996	3.128	8.581	1	-1.422	12.08	1.078	1	2.414	18.34	0.9997
	30	-58.11	19.17	0.9994	-0.06133	12.9	1	1.191	11.73	1.104	1	3.95	20.31	0.9996
	50	-53.6	19.07	0.9996	1.101	11.63	1	-3.386	12.63	1.087	1	3.626	20.02	0.9997
	70	-55.89	19.09	0.9995	0.07138	13.06	1	-0.5507	12.08	1.097	1	3.721	20.21	0.9996
	90	-57.97	19.09	0.9994	-1.047	14.93	1	0.9178	11.8	1.103	1	3.829	20.3	0.9995
	110	-57.67	19.33	0.9994	0.8676	13.16	1	1.441	11.9	1.102	1	3.708	20.42	0.9995
R1 + CNT	10	-49.52	20.85	0.9996	1.65	14.5	1	1.62	14.23	1.081	1	2.46	21.76	0.9997
	30	-67.1	22.79	0.999	0.7025	16.32	1	18.73	12.37	1.129	0.9998	3.682	23.86	0.9994
	50	-64.63	22.5	0.9991	4.797	11.66	1	16.11	12.61	1.122	0.9999	3.527	23.56	0.9995
	70	-60.03	22.64	0.9994	0.3034	17.42	1	8.761	13.98	1.102	0.9999	3.226	23.7	0.9996
	90	-65.23	22.82	0.9994	1.314	16.82	1	5.164	13.98	1.103	0.9999	3.833	23.99	0.9995
	110	-67.04	22.63	0.9992	3.657	14.5	1	11.48	12.96	1.018	0.9999	3.753	23.73	0.9994
R1 + SCW	10	-57.71	21.55	0.9996	-1.756	16.44	1	-3.672	14.58	1.082	1	3.774	22.79	0.9997
	30	-72.25	22.67	0.9992	2.238	12.16	1	5.195	13.11	1.116	0.9999	5.119	24.08	0.9995
	50	-71.48	22.59	0.9993	0.6533	14.78	1	4.889	13.14	1.115	0.9999	4.968	23.96	0.9995
	70	-70.41	22.43	0.9993	-0.1188	15.97	1	4.457	13.15	1.113	0.9999	4.77	23.76	0.9995
	90	-67.95	22.3	0.9993	-0.1441	16.5	1	6.837	13.03	1.113	1	4.267	23.52	0.9995
	110	-62.98	22.17	0.9993	2.028	15.19	1	8.562	13.25	1.109	0.9999	3.628	23.28	0.9995
R2	10	24.28	6.633	0.9998	2.619	12.45	1	14.09	8.21	0.9554	0.9999	2.789	5.975	0.9998
	30	19.43	7.132	0.9999	2.153	12.21	1	14.94	7.802	0.9812	0.9999	1.899	6.543	0.9998
	50	20.86	7.266	0.9999	1.777	12.25	1	10.67	8.836	0.9591	1	1.865	6.704	0.9999
	70	19.88	7.409	0.9999	1.601	12.16	1	10.53	8.839	0.936	1	1.675	6.869	0.9999
	90	20.33	7.485	0.9999	1.365	12.19	1	8.713	9.286	0.9549	1	1.633	6.961	0.9999
	110	20.17	7.564	0.9999	1.203	12.2	1	8.345	9.398	0.9546	1	1.572	7.049	0.9999
R2 + CNT	10	23.42	6.173	0.9997	1.968	11.11	1	8.248	8.613	0.9304	1	2.423	5.61	0.9999
	30	20.32	6.168	0.9998	1.72	11.22	1	13.43	7.216	0.9671	0.9999	2.158	5.604	0.9998
	50	20.17	6.501	0.9998	1.505	10.96	1	8.472	8.333	0.9481	1	1.808	5.991	0.9999
	70	20.04	6.574	0.9998	1.178	11.15	1	8.181	8.432	0.9479	1	1.744	6.073	0.9999
	90	19.96	6.648	0.9998	1.108	11.13	1	7.963	8.527	0.9479	1	1.696	6.153	0.9999
	110	20.04	6.725	0.9998	1.024	11.14	1	7.647	8.669	0.9469	1	1.666	6.234	0.9999
R2 + SCW	10	27.66	7.253	0.9998	3.467	13.8	1	16.96	8.905	0.9571	0.9999	3.376	6.491	0.9998
	30	22.8	7.661	0.9999	2.838	13.55	1	18.26	8.337	0.9823	0.9999	2.455	6.966	0.9998
	50	23.2	7.876	0.9999	2.414	13.44	1	14.62	9.18	0.9679	0.9999	2.246	7.222	0.9999
	70	23.43	8.027	0.9999	2.085	13.39	1	11.17	9.924	0.9556	1	2.081	7.407	0.9999
	90	23.13	8.084	0.9999	1.866	13.33	1	10.8	9.999	0.9557	1	1.992	7.478	0.9999
	110	22.99	8.148	0.9999	1.672	13.34	1	10.42	10.1	0.9552	1	1.931	7.552	0.9999
